# Supplementary material for: Addressing the Joint Impact of Temperature and pH on Vibrio harveyi Adaptation in the Time of Climate Change
Source: Microorganisms. 2023 Apr 20;11(4):1075. doi: 10.3390/microorganisms11041075 (PMC10142252; doi:10.3390/microorganisms11041075)
Supplement: Supplementary file 1 [file microorganisms-11-01075-s001.zip]

Archive with 1 entries (1 files):
- microorganisms-2165357-supplementary.pdf
